# Supplementary material for: FOXL2 directs DNA double-strand break repair pathways by differentially interacting with Ku
Source: Nat Commun. 2020 Apr 24;11:2010. doi: 10.1038/s41467-020-15748-1 (PMC7181608; doi:10.1038/s41467-020-15748-1)
Supplement: Supplementary file 3 — Source Data [file 41467_2020_15748_MOESM3_ESM.xlsx]

## Sheet: Fig. 3a
	sicon	siFOXL2		control	FOXL2	FOXL2-ΔFH
Repeat-1	1	1.53696		1	0.726531	1.13641
	1	1.49542		1	0.705986	0.945821
	1	1.52329		1	0.772456	0.972145
Repeat-2	1	1.71305		1	0.678941	0.985421
	1	1.47562		1	0.734164	0.981472
	1	1.47522		1	0.53452	1.14351
Repeat-3	1	1.47221		1	0.598541	1.00562
	1	1.52334		1	0.832145	1.09851
	1	1.36574		1	0.774121	0.814723
AVE	1	1.50898		1	0.706378	1.00929
SEM	0	0.030538		0	0.0307019	0.0347126

## Sheet: Fig. 3b
	sicon	siFOXL2		control	FOXL2	FOXL2-ΔFH
Repeat-1	1	1.72837		1	0.611306	1.10045
	1	1.57115		1	0.410881	0.962183
	1	1.74158		1	0.582818	0.85198
Repeat-2	1	2.17942		1	0.284721	0.974581
	1	1.6525		1	0.623382	0.967453
	1	1.4321		1	0.57432	1.19635
Repeat-3	1	1.70021		1	0.52977	1.01512
	1	2.04708		1	0.549091	1.01512
	1	1.81068		1	0.875802	0.91131
AVE	1	1.76257		1	0.560232	0.999394
SEM	0	0.0764212		0	0.0535092	0.0337495

## Sheet: Fig. 3e
Repeat-1					Repeat-2					Repeat-3
IgG	0.3kb	1.2kb	2.5kb		IgG	0.3kb	1.2kb	2.5kb		IgG	0.3kb	1.2kb	2.5kb
siCon	1	0.782603	0.470501		siCon	1	0.120258	0.545275		siCon	1	0.193029	0.92504
siFOXL2	1	1.01361	0.909478		siFOXL2	1	0.410716	0.216229		siFOXL2	1	0.222425	0.841885
XRCC5	0.3kb	1.2kb	2.5kb		XRCC5	0.3kb	1.2kb	2.5kb		XRCC5	0.3kb	1.2kb	2.5kb
siCon	3.35647	1.59912	0.720567		siCon	3.37454	0.918125	0.887986		siCon	1.5406	1.17183	0.967052
siFOXL2	4.55599	1.96677	0.874183		siFOXL2	5.60211	2.98642	0.198708		siFOXL2	3.6007	1.58548	0.459732
XRCC6	0.3kb	1.2kb	2.5kb		XRCC6	0.3kb	1.2kb	2.5kb		XRCC6	0.3kb	1.2kb	2.5kb
siCon	2.60294	1.08704	0.442551		siCon	2.33563	1.21779	0.487226		siCon	1.79859	1.01875	0.662044
siFOXL2	3.60972	1.61284	1.72754		siFOXL2	3.37688	1.37197	0.196459		siFOXL2	5.37101	1.98325	0.519662
H2AX	0.3kb	1.2kb	2.5kb		H2AX	0.3kb	1.2kb	2.5kb		H2AX	0.3kb	1.2kb	2.5kb
siCon	3.95766	2.31125	0.423098		siCon	3.82306	1.22212	0.77911		siCon	3.82306	0.924614	0.592636
siFOXL2	2.07729	1.49135	0.533351		siFOXL2	0.912382	0.960925	0.91675		siFOXL2	2.01126	0.169729	0.40446

## Sheet: Fig. 3f
Repeat-1					Repeat-2					Repeat-3
IgG	0.3kb	1.2kb	2.5kb		IgG	0.3kb	1.2kb	2.5kb		IgG	0.3kb	1.2kb	2.5kb
control	1	0.816015	0.669869		control	1	1.25258	1.20321		control	1	1.37413	1.0395
FOXL2	1	0.0415685	0.0330511		FOXL2	1	1.10446	0.518151		FOXL2	1	0.546232	0.477825
FOXL2-ΔFH	1	0.0407298	0.169004		FOXL2-ΔFH	1	0.179851	0.488703		FOXL2-ΔFH	1	0.485312	0.568221
XRCC5	0.3kb	1.2kb	2.5kb		XRCC5	0.3kb	1.2kb	2.5kb		XRCC5	0.3kb	1.2kb	2.5kb
control	4.00597	2.16113	0.925996		control	4.47177	2.36649	1.05874		control	4.62625	2.30739	0.992369
FOXL2	3.30878	1.06021	0.74281		FOXL2	2.88234	1.69432	0.951884		FOXL2	1.87413	1.21658	0.847347
FOXL2-ΔFH	5.81332	1.51252	1.25151		FOXL2-ΔFH	4.94569	1.98416	0.77756		FOXL2-ΔFH	4.37951	0.929641	0.326898
XRCC6	0.3kb	1.2kb	2.5kb		XRCC6	0.3kb	1.2kb	2.5kb		XRCC6	0.3kb	1.2kb	2.5kb
control	4.06222	1.88483	0.886828		control	3.91521	1.94076	1.08044		control	6.08832	2.72693	0.983636
FOXL2	2.25206	0.794413	0.83431		FOXL2	2.11703	1.06574	0.976164		FOXL2	2.71266	0.730077	0.905237
FOXL2-ΔFH	5.67781	2.02876	0.468617		FOXL2-ΔFH	5.17573	2.20818	1.27126		FOXL2-ΔFH	5.61051	3.12414	0.86994
H2AX	0.3kb	1.2kb	2.5kb		H2AX	0.3kb	1.2kb	2.5kb		H2AX	0.3kb	1.2kb	2.5kb
control	4.10087	1.44782	0.947147		control	4.22436	1.41906	0.835566		control	4.83763	1.5496	0.891357
FOXL2	5.44103	2.00905	0.98724		FOXL2	6.44881	2.50506	1.23752		FOXL2	4.58968	1.89528	1.11238
FOXL2-ΔFH	3.8855	1.31944	0.47975		FOXL2-ΔFH	5.1625	0.918748	1.2639		FOXL2-ΔFH	3.09974	1.28896	0.821823

## Sheet: Fig. 3g
	control (-)			FOXL2 KO (-)			control (UV)			FOXL2 KO (UV)
	Xrcc5	gH2AX	co-local	Xrcc5	gH2AX	co-local	Xrcc5	gH2AX	co-local	Xrcc5	gH2AX	co-local
The number of foci	0	3	0	0	8	0	64	60	9	68	72	11
	2	1	0	0	11	1	35	44	6	72	86	19
	2	7	0	0	6	0	43	35	5	92	112	19
	0	3	0	0	11	0	33	49	5	71	80	14
	2	5	0	0	14	0	83	79	7	83	96	20
	0	2	0	1	3	0	103	83	9	99	115	18
	1	3	0	2	0	0	60	73	8	74	85	10
	0	1	0	0	0	0	75	85	5	80	94	17
	0	6	0	2	5	0	74	80	7	73	81	14
	0	2	0	5	8	0	63	66	8	89	101	10
	0	6	0	3	2	0	59	65	6	71	67	13
	2	5	0	2	6	0	48	47	4	81	91	13
	2	0	0	0	7	0	56	70	5	66	80	10
	0	1	0	0	11	0	66	71	4	47	49	4
	0	5	0	0	2	0	57	64	5	70	82	11
	1	2	0	2	0	0	54	65	4	66	74	6
	4	3	0	1	10	0	58	61	3	55	61	8
	2	6	0	0	7	0	42	60	4	61	82	3
	0	2	0	0	5	0	48	57	5	51	62	10
	2	5	0	0	5	0	64	80	5	49	60	5
	4	2	0	2	3	0	57	67	5	62	81	13
	3	2	0	2	7	0	29	45	3	51	66	3
	1	5	0	0	2	0	31	45	7	40	42	6
	0	2	0	0	13	0	37	31	3	57	62	2
	1	7	0	0	5	0	62	70	5	61	72	8
	0	0	0	2	0	0	39	56	2	33	39	0
	0	0	0	0	6	0	58	54	4	70	81	9
	0	7	0	0	8	0	64	78	3	62	77	12
	0	2	0	1	16	0	52	71	4	44	60	4
	0	2	0	1	7	0	47	55	6	67	51	4
	2	1	0	3	2	0	61	83	6	55	60	5
	0	3	0	0	3	0	50	55	2	71	86	14
	1	0	0	1	3	0	47	66	5	68	78	12
	0	1	0	3	0	0	61	73	6	70	62	10
	0	0	0	0	0	0	41	50	2	48	60	3
	0	3	0	1	5	0	38	46	6	62	70	12
	0	2	0	2	5	0	37	41	1	59	68	11
	1	0	0	1	2	0	47	48	3	58	63	7
	0	0	0	0	3	0
	2	1	0	0	7	0
Avg.	0.875	2.7	0	0.925	5.45	0.025	53.7632	61.2632	4.92105	64.6316	73.8947	9.73684
%	(Xrcc5 + gH2AX)/2	1.7875	0	(Xrcc5 + gH2AX)/2	3.1875	0.784314	(Xrcc5 + gH2AX)/2	57.5132	8.55639	(Xrcc5 + gH2AX)/2	69.2632	14.0578

## Sheet: Fig. 3h
	sicon	siFOXL2		Mock	FOXL2 WT	FOXL2 ΔFH
Repeat-1	1	0.77627		1	1.38895	1.1614
	1	0.794195		1	1.27179	1.07104
	1	0.78754		1	1.32654	0.905944
Repeat-2	1	0.911836		1	1.28218	1.01056
	1	0.87505		1	1.19769	0.861527
	1	0.826873		1	1.55126	1.56108
Repeat-3	1	0.50321		1	1.33295	0.84829
	1	0.7513		1	1.43501	0.713712
	1	0.91123		1	1.34638	1.06982
AVE	1	0.793056		1	1.34808	1.0226
SEM	0	0.041165		0	0.0341528	0.0815894

## Sheet: Fig. 3i
	control	siFOXL2		control	FOXL2 WT	FOXL2 ΔFH
Repeat-1	1	0.720844		1	1.30797	0.820596
	1	0.648747		1	1.09009	0.78039
	1	0.940358		1	1.78559	0.8746
Repeat-2	1	0.624865		1	1.42829	0.832448
	1	0.619479		1	1.51812	0.801968
	1	0.26941		1	1.45883	0.850234
Repeat-3	1	0.646981		1	1.3186	1.36642
	1	0.692674		1	1.55049	0.870686
	1	0.71941		1	1.38648	0.870686
AVE	1	0.653641		1	1.42716	0.896448
SEM	0	0.0580073		0	0.0639259	0.0597523

## Sheet: Fig. 4f
	-		UV		H2O2		Etoposide		MMS
	cytosol	nuclear	cytosol	nuclear	cytosol	nuclear	cytosol	nuclear	cytosol	nuclear
Repeat-1	96.0586	6.94137	63.6197	36.3803	61.8329	38.1671	42.504	57.496	34.0735	65.9265
Repeat-2	94.7174	5.28264	62.2629	37.7371	58.851	41.149	48.7462	51.2538	33.8177	66.1823
Repeat-3	95.2845	7.71554	60.3493	39.6507	63.3561	36.6439	48.5678	51.4322	35.0569	64.9431
AVE	95.3535	6.64651	62.0773	37.9227	61.3467	38.6533	46.606	53.394	34.316	65.684
SEM	0.388728	0.717624	0.948636	0.948636	1.32305	1.32305	2.05164	2.05164	0.37774	0.37774

## Sheet: Fig. 5a
UV	-
	WT				K36R				K48R				K124R				K150R				K246R
	Acetly-K	XRCC5	XRCC6		Acetly-K	XRCC5	XRCC6		Acetly-K	XRCC5	XRCC6		Acetly-K	XRCC5	XRCC6		Acetly-K	XRCC5	XRCC6		Acetly-K	XRCC5	XRCC6
Repeat-1	1	1	1		0.989449	0.934455	0.858918		1.061	0.908356	0.842393		0.112137	0.27015	0.469641		1.46293	1.44201	0.841141		1.49498	1.46278	1.10689
Repeat-2	1	1	1		0.958119	0.913774	0.828049		0.977233	0.943903	0.771102		0.274775	0.387358	0.408284		0.9548	0.795946	0.935103		1.05012	0.79092	0.922481
Repeat-3	1	1	1		1.00913	0.876649	1.11595		1.04286	0.808369	0.86485		0.418857	0.407917	0.31594		1.0494	0.836083	1.0646		0.747821	0.710999	0.853206
UV	+
	WT				K36R				K48R				K124R				K150R				K246R
	Acetly-K	XRCC5	XRCC6		Acetly-K	XRCC5	XRCC6		Acetly-K	XRCC5	XRCC6		Acetly-K	XRCC5	XRCC6		Acetly-K	XRCC5	XRCC6		Acetly-K	XRCC5	XRCC6
Repeat-1	0.160862	0.357985	0.405358		0.131361	0.336892	0.549538		0.115732	0.268878	0.575684		0.126313	0.282782	0.522041		0.209092	0.416117	0.585403		0.207153	0.432519	0.695806
Repeat-2	0.321826	0.393192	0.346796		0.267749	0.357479	0.248612		0.303965	0.423432	0.410187		0.324942	0.387583	0.45012		0.297226	0.322527	0.399645		0.283631	0.24488	0.399487
Repeat-3	0.331955	0.237272	0.428261		0.398952	0.327506	0.373483		0.37866	0.327649	0.17455		0.373986	0.324987	0.343548		0.345869	0.428568	0.431755		0.275175	0.401261	0.278865

## Sheet: Fig. 5b
UV	-
	WT			K124R			K124Q
	XRCC5	XRCC6		XRCC5	XRCC6		XRCC5	XRCC6
Repeat-1	1	1		0.259924	0.160094		0.750576	1.24344
Repeat-2	1	1		0.707058	0.461828		1.13646	1.4689
Repeat-3	1	1		0.15127	0.150074		1.52844	0.81625
UV	+
	WT			K124R			K124Q
	XRCC5	XRCC6		XRCC5	XRCC6		XRCC5	XRCC6
Repeat-1	0.286529	0.197435		0.260534	0.292478		0.582529	0.989978
Repeat-2	0.231611	0.244848		0.385512	0.40512		1.16366	1.54181
Repeat-3	0.214125	0.167839		0.287859	0.266378		1.11566	0.487145

[truncated: 26 more sheets: Fig. 5d, Fig. 5e, Fig. 5f, Fig. 5g, Fig. 6a, Fig. 6b, Fig. 7b, Fig. 7c, Fig. 7d, Fig. 7e, Fig. 7f, Fig. 7g, Supplementary Fig. 4a, Supplementary Fig. 4b, Supplementary Fig. 4c, Supplementary Fig. 13, Supplementary Fig. 14a, Supplementary Fig. 14b, Supplementary Fig. 14c, Supplementary Fig. 15a …]
